# Supplementary material for: HIV-1 viraemia and drug resistance amongst female sex workers in Soweto, South Africa: A cross sectional study
Source: PLoS One. 2017 Dec 15;12(12):e0188606. doi: 10.1371/journal.pone.0188606 (PMC5731765; doi:10.1371/journal.pone.0188606)
Supplement: S1 File — (TEX) [file pone.0188606.s001.tex]

hivstatus	vl_newD	SUSCEPTIBLE	log_Nvl_newD	cd4_result	ageFINAL	SR_adherence	dr_SR_adherence	vllow_SR_adherence	DRknownstatus	DR119knownstatus	mut_all	Pmut_all
positive	41895	resistant	4.622162342	195	34	non adherent	non adherent	.	known positive NO treatment	known positive NO treatment	NNRTI	NNRTI
positive	7570	resistant	3.879095793	181	31	non adherent	non adherent	.	known positive NO treatment	known positive NO treatment	NNRTI	NNRTI
positive	11834	resistant	4.073131561	798	33	non adherent	non adherent	.	known positive NO treatment	known positive NO treatment	NNRTI	NNRTI
positive	2700	resistant	3.431363821	306	27	non adherent	non adherent	.	known positive NO treatment	known positive NO treatment	NNRTI + NRTI	NNRTI + NRTI
positive	8287	resistant	3.918397427	526	35	non adherent	non adherent	.	known positive NO treatment	known positive NO treatment	NNRTI	NNRTI
positive	5105	resistant	3.707995653	152	36	adherent	adherent	.	known positive on treatment	known positive on treatment	NNRTI + NRTI	NNRTI + NRTI
positive	14260	wild type	4.154119492	190	29	adherent	adherent	.	known positive on treatment	known positive on treatment	wildtype	general HIV pos
positive	1946	resistant	3.289142847	360	43	adherent	adherent	.	known positive on treatment	known positive on treatment	NNRTI + NRTI	NNRTI + NRTI
positive	8430	wild type	3.925827503	766	21	adherent	adherent	.	known positive on treatment	known positive on treatment	wildtype	general HIV pos
positive	3593	wild type	3.555457115	462	37	adherent	adherent	.	known positive on treatment	known positive on treatment	wildtype	general HIV pos
positive	3098	resistant	3.491081476	232	34	adherent	adherent	.	known positive on treatment	known positive on treatment	NNRTI + NRTI	NNRTI + NRTI
positive	9403	resistant	3.973266363	96	29	adherent	adherent	.	known positive on treatment	known positive on treatment	NNRTI + NRTI	NNRTI + NRTI
positive	117594	resistant	5.070384979	9	33	adherent	adherent	.	known positive on treatment	known positive on treatment	NNRTI	NNRTI
positive	207764	resistant	5.31757021	13	40	adherent	adherent	.	known positive on treatment	known positive on treatment	 NNRTI + NRTI + PI	 NNRTI + NRTI + PI
positive	4759	resistant	3.677515745	291	32	adherent	adherent	.	known positive on treatment	known positive on treatment	NNRTI + NRTI	NNRTI + NRTI
positive	290030	resistant	5.462442875	6	40	adherent	adherent	.	known positive on treatment	known positive on treatment	 NNRTI + NRTI + PI	 NNRTI + NRTI + PI
positive	121935	resistant	5.086128235	26	42	adherent	adherent	.	known positive on treatment	known positive on treatment	NNRTI + NRTI	NNRTI + NRTI
positive	13966	resistant	4.145071983	543	35	adherent	adherent	.	known positive on treatment	known positive on treatment	NNRTI + NRTI	NNRTI + NRTI
positive	1404	resistant	3.147367001	300	38	adherent	adherent	.	known positive on treatment	known positive on treatment	NRTI	NRTI
positive	806	wild type	2.906335115	736	44	adherent	adherent	.	known positive on treatment	known positive on treatment	wildtype	general HIV pos
positive	16640	resistant	4.221153259	278	37	adherent	adherent	.	known positive on treatment	known positive on treatment	NNRTI + NRTI	NNRTI + NRTI
positive	75456	wild type	4.877693653	530	26	adherent	adherent	.	known positive on treatment	known positive on treatment	wildtype	general HIV pos
positive	20744	resistant	4.316892624	655	28	adherent	adherent	.	known positive on treatment	known positive on treatment	NNRTI	NNRTI
positive	5074	resistant	3.705350399	.	33	adherent	adherent	.	known positive on treatment	known positive on treatment	NNRTI + NRTI	NNRTI + NRTI
positive	47665	wild type	4.678199768	112	33	Never taken	Never taken	.	unknown pos	unknown pos	wildtype	general HIV pos
positive	11745	resistant	4.069852829	475	33	Never taken	Never taken	.	known positive NO treatment	known positive NO treatment	NNRTI	NNRTI
positive	148899	wild type	5.172891617	253	28	Never taken	Never taken	.	known positive NO treatment	known positive NO treatment	wildtype	general HIV pos
positive	153589	resistant	5.186359882	.	22	Never taken	Never taken	.	known positive NO treatment	known positive NO treatment	NNRTI + NRTI	NNRTI + NRTI
positive	12997	wild type	4.113842964	649	28	Never taken	Never taken	.	known positive NO treatment	known positive NO treatment	wildtype	general HIV pos
positive	5852	resistant	3.76730442	285	18	Never taken	Never taken	.	known positive NO treatment	known positive NO treatment	NNRTI	NNRTI
positive	1547	wild type	3.189490318	310	39	Never taken	Never taken	.	known positive NO treatment	known positive NO treatment	wildtype	general HIV pos
positive	2475192	wild type	5.875061035	451	19	Never taken	Never taken	.	unknown pos	unknown pos	wildtype	general HIV pos
positive	26190	wild type	4.418135643	670	25	Never taken	Never taken	.	known positive NO treatment	known positive NO treatment	wildtype	general HIV pos
positive	3922	wild type	3.593507528	.	40	Never taken	Never taken	.	known positive NO treatment	known positive NO treatment	wildtype	general HIV pos
positive	169887	wild type	5.230160236	6	33	Never taken	Never taken	.	known positive NO treatment	known positive NO treatment	wildtype	general HIV pos
positive	1681	resistant	3.225567818	172	39	Never taken	Never taken	.	unknown pos	unknown pos	NNRTI + NRTI	NNRTI + NRTI
positive	312565	wild type	5.494940281	423	22	Never taken	Never taken	.	unknown pos	unknown pos	wildtype	general HIV pos
positive	202030	wild type	5.30541563	.	23	Never taken	Never taken	.	known positive NO treatment	known positive NO treatment	wildtype	general HIV pos
positive	1692	resistant	3.228400469	347	23	Never taken	Never taken	.	known positive NO treatment	known positive NO treatment	NNRTI	NNRTI
positive	40	wild type	1.60205996	43	37	Never taken	Never taken	Never taken	unknown pos	unknown pos	wildtype	general HIV pos
positive	235410	wild type	5.371824741	249	36	Never taken	Never taken	.	unknown pos	unknown pos	wildtype	general HIV pos
positive	1076255	resistant	5.875061035	25	37	Never taken	Never taken	.	known positive NO treatment	known positive NO treatment	NNRTI	NNRTI
positive	8178	wild type	3.912647009	576	24	Never taken	Never taken	.	known positive NO treatment	known positive NO treatment	wildtype	general HIV pos
positive	1310	resistant	3.117271185	1141	20	Never taken	Never taken	.	unknown pos	unknown pos	NNRTI	NNRTI
positive	180837	wild type	5.257287502	239	30	Never taken	Never taken	.	known positive NO treatment	known positive NO treatment	wildtype	general HIV pos
positive	56622	wild type	4.752985001	178	37	Never taken	Never taken	.	unknown pos	unknown pos	wildtype	general HIV pos
positive	30631	wild type	4.486161232	193	23	Never taken	Never taken	.	known positive NO treatment	known positive NO treatment	wildtype	general HIV pos
positive	1300	wild type	3.113943338	305	34	Never taken	Never taken	.	known positive NO treatment	known positive NO treatment	wildtype	general HIV pos
positive	232165	resistant	5.365796566	495	36	Never taken	Never taken	.	known positive NO treatment	known positive NO treatment	NNRTI	NNRTI
positive	1815	resistant	3.258876562	237	23	Never taken	Never taken	.	known positive NO treatment	known positive NO treatment	NNRTI	NNRTI
positive	119635	resistant	5.077858448	241	31	Never taken	Never taken	.	known positive NO treatment	known positive NO treatment	NNRTI + NRTI	NNRTI + NRTI
positive	11670	resistant	4.067070961	186	29	Never taken	Never taken	.	unknown pos	unknown pos	NNRTI	NNRTI
positive	1623	wild type	3.210318565	660	28	Never taken	Never taken	.	known positive NO treatment	known positive NO treatment	wildtype	general HIV pos
positive	19459	wild type	4.289120674	393	44	Never taken	Never taken	.	unknown pos	unknown pos	wildtype	general HIV pos
positive	9682	wild type	3.985965014	727	20	Never taken	Never taken	.	unknown pos	unknown pos	wildtype	general HIV pos
positive	24674	resistant	4.392239571	227	36	Never taken	Never taken	.	unknown pos	unknown pos	NNRTI	NNRTI
positive	195184	wild type	5.290444374	82	22	Never taken	Never taken	.	known positive NO treatment	known positive NO treatment	wildtype	general HIV pos
positive	65880	wild type	4.818753719	234	39	Never taken	Never taken	.	known positive NO treatment	known positive NO treatment	wildtype	general HIV pos
positive	10954	wild type	4.039572716	346	38	Never taken	Never taken	.	unknown pos	unknown pos	wildtype	general HIV pos
positive	7469	wild type	3.873262405	713	33	Never taken	Never taken	.	known positive NO treatment	known positive NO treatment	wildtype	general HIV pos
positive	20910	resistant	4.320353985	508	22	Never taken	Never taken	.	unknown pos	unknown pos	NNRTI	NNRTI
positive	6571	wild type	3.817631483	317	32	Never taken	Never taken	.	known positive NO treatment	known positive NO treatment	wildtype	general HIV pos
positive	.	wild type	.	.	51	Never taken	Never taken	.	known positive NO treatment	known positive NO treatment	wildtype	general HIV pos
positive	808	wild type	2.907411337	346	31	Never taken	Never taken	.	unknown pos	unknown pos	wildtype	general HIV pos
positive	2129	wild type	3.328175545	518	24	Never taken	Never taken	.	known positive NO treatment	known positive NO treatment	wildtype	general HIV pos
positive	29674	wild type	4.47237587	322	20	Never taken	Never taken	.	known positive NO treatment	known positive NO treatment	wildtype	general HIV pos
positive	15420	resistant	4.188084602	909	23	Never taken	Never taken	.	known positive NO treatment	known positive NO treatment	NNRTI	NNRTI
positive	10037	wild type	4.00160408	282	22	Never taken	Never taken	.	known positive NO treatment	known positive NO treatment	wildtype	general HIV pos
positive	674	wild type	2.828660011	486	24	Never taken	Never taken	.	unknown pos	unknown pos	wildtype	general HIV pos
positive	52107	wild type	4.716896057	220	25	Never taken	Never taken	.	known positive NO treatment	known positive NO treatment	wildtype	general HIV pos
positive	635101	wild type	5.802842617	410	32	Never taken	Never taken	.	known positive NO treatment	known positive NO treatment	wildtype	general HIV pos
positive	17266	wild type	4.237191677	266	36	Never taken	Never taken	.	known positive NO treatment	known positive NO treatment	wildtype	general HIV pos
positive	1257	wild type	3.099335194	839	30	Never taken	Never taken	.	unknown pos	unknown pos	wildtype	general HIV pos
positive	11178	wild type	4.048364162	332	31	Never taken	Never taken	.	known positive NO treatment	known positive NO treatment	wildtype	general HIV pos
positive	451903	resistant	5.655045033	205	21	Never taken	Never taken	.	unknown pos	unknown pos	NNRTI	NNRTI
positive	2180	wild type	3.338456392	306	30	Never taken	Never taken	.	known positive NO treatment	known positive NO treatment	wildtype	general HIV pos
positive	11670	resistant	4.067070961	834	26	Never taken	Never taken	.	unknown pos	unknown pos	NNRTI	NNRTI
positive	780	wild type	2.892094612	491	25	Never taken	Never taken	.	known positive NO treatment	known positive NO treatment	wildtype	general HIV pos
positive	94428	wild type	4.975100994	473	23	Never taken	Never taken	.	unknown pos	unknown pos	wildtype	general HIV pos
positive	12930	resistant	4.111598492	370	27	Never taken	Never taken	.	unknown pos	unknown pos	NNRTI	NNRTI
positive	7689	wild type	3.88586998	452	40	Never taken	Never taken	.	known positive NO treatment	known positive NO treatment	wildtype	general HIV pos
positive	7124	wild type	3.852723837	402	29	Never taken	Never taken	.	unknown pos	unknown pos	wildtype	general HIV pos
positive	19488	resistant	4.289767265	286	35	Never taken	Never taken	.	known positive NO treatment	known positive NO treatment	NNRTI	NNRTI
positive	70229	wild type	4.846516609	.	32	Never taken	Never taken	.	known positive NO treatment	known positive NO treatment	wildtype	general HIV pos
positive	666655	resistant	5.823901176	411	31	Never taken	Never taken	.	known positive NO treatment	known positive NO treatment	NNRTI	NNRTI
positive	145388	wild type	5.162528515	439	30	Never taken	Never taken	.	known positive NO treatment	known positive NO treatment	wildtype	general HIV pos
positive	14768	resistant	4.169321537	312	22	Never taken	Never taken	.	unknown pos	unknown pos	NNRTI	NNRTI
positive	80285	wild type	4.904634476	121	28	Never taken	Never taken	.	known positive NO treatment	known positive NO treatment	wildtype	general HIV pos
positive	12004	resistant	4.079326153	434	26	Never taken	Never taken	.	known positive NO treatment	known positive NO treatment	NNRTI	NNRTI
positive	952	wild type	2.97863698	545	36	Never taken	Never taken	.	known positive NO treatment	known positive NO treatment	wildtype	general HIV pos
positive	10437	wild type	4.018575668	321	21	Never taken	Never taken	.	unknown pos	unknown pos	wildtype	general HIV pos
positive	7469	wild type	3.873262405	409	38	Never taken	Never taken	.	known positive NO treatment	known positive NO treatment	wildtype	general HIV pos
positive	15285	wild type	4.184265614	311	40	Never taken	Never taken	.	known positive NO treatment	known positive NO treatment	wildtype	general HIV pos
positive	1569	wild type	3.195622921	653	25	Never taken	Never taken	.	known positive NO treatment	known positive NO treatment	wildtype	general HIV pos
positive	1394	wild type	3.144262791	323	47	Never taken	Never taken	.	known positive NO treatment	known positive NO treatment	wildtype	general HIV pos
positive	310409	wild type	5.491934299	526	20	Never taken	Never taken	.	unknown pos	unknown pos	wildtype	general HIV pos
positive	57555	resistant	4.760083199	1485	26	Never taken	Never taken	.	known positive NO treatment	known positive NO treatment	NNRTI	NNRTI
positive	986	wild type	2.993876934	731	32	Never taken	Never taken	.	known positive NO treatment	known positive NO treatment	wildtype	general HIV pos
positive	207989	resistant	5.318040371	69	30	Never taken	Never taken	.	known positive NO treatment	known positive NO treatment	NNRTI	NNRTI
positive	835	wild type	2.921686411	1480	28	Never taken	Never taken	.	known positive NO treatment	known positive NO treatment	wildtype	general HIV pos
positive	608	wild type	2.783903599	931	21	Never taken	Never taken	.	unknown pos	unknown pos	wildtype	general HIV pos
positive	38849	wild type	4.589379787	112	41	Never taken	Never taken	.	unknown pos	unknown pos	wildtype	general HIV pos
positive	30320	resistant	4.481729031	399	35	Never taken	Never taken	.	unknown pos	unknown pos	NNRTI	NNRTI
positive	1314	wild type	3.118595362	925	39	Never taken	Never taken	.	unknown pos	unknown pos	wildtype	general HIV pos
positive	12636	wild type	4.101609707	327	32	Never taken	Never taken	.	known positive NO treatment	known positive NO treatment	wildtype	general HIV pos
positive	2076	wild type	3.317227364	340	33	Never taken	Never taken	.	known positive NO treatment	known positive NO treatment	wildtype	general HIV pos
positive	9090	wild type	3.958563805	589	39	Never taken	Never taken	.	known positive NO treatment	known positive NO treatment	wildtype	general HIV pos
positive	4695	wild type	3.671635628	418	45	Never taken	Never taken	.	known positive NO treatment	known positive NO treatment	wildtype	general HIV pos
positive	580	resistant	2.763427973	421	24	Never taken	Never taken	.	unknown pos	unknown pos	NNRTI	NNRTI
positive	342442	wild type	5.534586906	208	45	Never taken	Never taken	.	unknown pos	unknown pos	wildtype	general HIV pos
positive	9660	wild type	3.984977245	456	31	Never taken	Never taken	.	unknown pos	unknown pos	wildtype	general HIV pos
positive	2738	wild type	3.437433481	735	26	Never taken	Never taken	.	known positive NO treatment	known positive NO treatment	wildtype	general HIV pos
positive	87459	wild type	4.941804409	402	25	Never taken	Never taken	.	known positive NO treatment	known positive NO treatment	wildtype	general HIV pos
positive	5770	wild type	3.761175871	575	38	Never taken	Never taken	.	known positive NO treatment	known positive NO treatment	wildtype	general HIV pos
positive	12811	wild type	4.107583046	440	35	Never taken	Never taken	.	known positive NO treatment	known positive NO treatment	wildtype	general HIV pos
positive	14498	resistant	4.161308289	474	22	Never taken	Never taken	.	known positive NO treatment	known positive NO treatment	NNRTI	NNRTI
positive	1950	wild type	3.290034533	326	29	Never taken	Never taken	.	unknown pos	unknown pos	wildtype	general HIV pos
positive	1401324	wild type	5.875061035	47	31	Never taken	Never taken	.	unknown pos	unknown pos	wildtype	general HIV pos
positive	10959	wild type	4.03977108	280	31	Never taken	Never taken	.	known positive NO treatment	known positive NO treatment	wildtype	general HIV pos
negative	.	negative	.	.	35	.	.	.	.	999	.	.
positive	42	<=500	1.623249292	989	26	adherent	.	adherent	known positive on treatment	999	.	general HIV pos
negative	.	negative	.	.	26	.	.	.	.	999	.	.
negative	.	negative	.	.	49	.	.	.	.	999	.	.
positive	40	.	1.60205996	460	31	adherent	.	adherent	.	999	.	.
positive	8115	VL lost/haemotised	3.909288406	485	29	Never taken	.	.	known positive NO treatment	999	.	general HIV pos
positive	40	<=500	1.60205996	.	33	adherent	.	adherent	known positive on treatment	999	.	general HIV pos
negative	.	negative	.	.	20	.	.	.	.	999	.	.
positive	40	<=500	1.60205996	.	47	Never taken	.	Never taken	known positive NO treatment	999	.	general HIV pos
positive	20	<=500	1.30103004	774	41	adherent	.	adherent	known positive on treatment	999	.	general HIV pos
negative	.	negative	.	.	32	.	.	.	.	999	.	.
negative	.	negative	.	.	21	.	.	.	.	999	.	.
positive	59	<=500	1.77085197	190	27	non adherent	.	non adherent	known positive on treatment	999	.	general HIV pos
negative	.	negative	.	.	23	.	.	.	.	999	.	.
negative	.	negative	.	.	22	.	.	.	.	999	.	.
negative	.	negative	.	.	18	.	.	.	.	999	.	.
negative	.	negative	.	.	26	.	.	.	.	999	.	.
negative	.	negative	.	.	26	.	.	.	.	999	.	.
negative	.	negative	.	.	20	.	.	.	.	999	.	.
negative	.	negative	.	.	40	.	.	.	.	999	.	.
negative	.	negative	.	.	21	.	.	.	.	999	.	.
negative	.	negative	.	.	23	.	.	.	.	999	.	.
negative	.	negative	.	.	37	.	.	.	.	999	.	.
negative	.	negative	.	.	35	.	.	.	.	999	.	.
positive	40	<=500	1.60205996	1537	51	adherent	.	adherent	known positive on treatment	999	.	general HIV pos
positive	40	<=500	1.60205996	483	37	Never taken	.	Never taken	known positive NO treatment	999	.	general HIV pos
negative	.	negative	.	.	22	.	.	.	.	999	.	.
negative	.	negative	.	.	37	.	.	.	.	999	.	.
negative	.	negative	.	.	35	.	.	.	.	999	.	.
negative	.	negative	.	.	26	.	.	.	.	999	.	.
negative	.	negative	.	.	26	.	.	.	.	999	.	.
negative	.	negative	.	.	32	.	.	.	.	999	.	.
negative	.	negative	.	.	30	.	.	.	.	999	.	.
negative	.	negative	.	.	20	.	.	.	.	999	.	.
negative	.	negative	.	.	23	.	.	.	.	999	.	.
positive	40	<=500	1.60205996	276	32	adherent	.	adherent	known positive on treatment	999	.	general HIV pos
positive	.	.	.	.	21	Never taken	.	.	.	999	.	general HIV pos
positive	40	.	1.60205996	972	37	adherent	.	adherent	.	999	.	.
positive	40	<=500	1.60205996	734	35	adherent	.	adherent	known positive on treatment	999	.	general HIV pos
negative	.	negative	.	.	26	.	.	.	.	999	.	.
negative	.	negative	.	.	31	.	.	.	.	999	.	.
positive	3320	.	3.521138191	226	36	adherent	.	.	.	999	.	general HIV pos
negative	.	negative	.	.	22	.	.	.	.	999	.	.
negative	.	negative	.	.	22	.	.	.	.	999	.	.
negative	.	negative	.	.	43	.	.	.	.	999	.	.
positive	1011	VL lost/haemotised	3.004751205	552	33	non adherent	.	.	known positive NO treatment	999	.	general HIV pos
negative	.	negative	.	.	25	.	.	.	.	999	.	.
negative	.	negative	.	.	21	.	.	.	.	999	.	.
negative	.	negative	.	.	46	.	.	.	.	999	.	.
negative	.	negative	.	.	19	.	.	.	.	999	.	.
negative	.	negative	.	.	22	.	.	.	.	999	.	.
positive	.	.	.	536	30	Never taken	.	.	.	999	.	general HIV pos
negative	.	negative	.	.	30	.	.	.	.	999	.	.
negative	.	negative	.	.	26	.	.	.	.	999	.	.
positive	40	<=500	1.60205996	479	41	adherent	.	adherent	known positive on treatment	999	.	general HIV pos
negative	.	negative	.	.	22	.	.	.	.	999	.	.
positive	40	VL lost/haemotised	1.60205996	523	19	Never taken	.	Never taken	known positive NO treatment	999	.	general HIV pos
negative	.	negative	.	.	24	.	.	.	.	999	.	.
positive	40	<=500	1.60205996	473	27	adherent	.	adherent	known positive on treatment	999	.	general HIV pos
negative	.	negative	.	.	31	.	.	.	.	999	.	.
negative	.	negative	.	.	30	.	.	.	.	999	.	.
positive	40	<=500	1.60205996	561	34	adherent	.	adherent	known positive on treatment	999	.	general HIV pos
negative	.	negative	.	.	30	.	.	.	.	999	.	.
negative	.	negative	.	.	27	.	.	.	.	999	.	.
negative	.	negative	.	.	36	.	.	.	.	999	.	.
negative	.	negative	.	.	26	.	.	.	.	999	.	.
negative	.	negative	.	.	25	.	.	.	.	999	.	.
negative	.	negative	.	.	33	.	.	.	.	999	.	.
positive	132	<=500	2.120573997	.	35	adherent	.	adherent	known positive on treatment	999	.	general HIV pos
positive	40	<=500	1.60205996	.	29	Never taken	.	Never taken	known positive NO treatment	999	.	general HIV pos
negative	.	negative	.	.	30	.	.	.	.	999	.	.
negative	.	negative	.	.	23	.	.	.	.	999	.	.
positive	40	<=500	1.60205996	898	32	adherent	.	adherent	known positive on treatment	999	.	general HIV pos
positive	40	<=500	1.60205996	.	40	adherent	.	adherent	known positive on treatment	999	.	general HIV pos
negative	.	negative	.	.	32	.	.	.	.	999	.	.
negative	.	negative	.	.	24	.	.	.	.	999	.	.
negative	.	negative	.	.	48	.	.	.	.	999	.	.
negative	.	negative	.	.	31	.	.	.	.	999	.	.
negative	.	negative	.	.	35	.	.	.	.	999	.	.
positive	40	<=500	1.60205996	499	43	non adherent	.	non adherent	known positive on treatment	999	.	general HIV pos
positive	40	<=500	1.60205996	344	38	Never taken	.	Never taken	unknown pos	999	.	general HIV pos
negative	.	negative	.	.	25	.	.	.	.	999	.	.
positive	5360	.	3.729164839	561	35	Never taken	.	.	.	999	.	general HIV pos
positive	40	<=500	1.60205996	1200	33	adherent	.	adherent	known positive on treatment	999	.	general HIV pos
negative	.	negative	.	.	27	.	.	.	.	999	.	.
negative	.	negative	.	.	39	.	.	.	.	999	.	.
positive	40	<=500	1.60205996	961	46	adherent	.	adherent	known positive on treatment	999	.	general HIV pos
negative	.	negative	.	.	29	.	.	.	.	999	.	.
positive	40	<=500	1.60205996	407	30	adherent	.	adherent	known positive on treatment	999	.	general HIV pos
positive	40	<=500	1.60205996	545	40	adherent	.	adherent	known positive on treatment	999	.	general HIV pos
negative	.	negative	.	.	28	.	.	.	.	999	.	.
positive	40	<=500	1.60205996	491	37	adherent	.	adherent	known positive on treatment	999	.	general HIV pos
negative	.	negative	.	.	22	.	.	.	.	999	.	.
negative	.	negative	.	.	24	.	.	.	.	999	.	.
negative	.	negative	.	.	35	.	.	.	.	999	.	.
negative	.	negative	.	.	41	.	.	.	.	999	.	.
positive	40	<=500	1.60205996	404	41	adherent	.	adherent	known positive on treatment	999	.	general HIV pos
negative	.	negative	.	.	21	.	.	.	.	999	.	.
negative	.	negative	.	.	23	.	.	.	.	999	.	.
negative	.	negative	.	.	25	.	.	.	.	999	.	.
negative	.	negative	.	.	28	.	.	.	.	999	.	.
negative	.	negative	.	.	39	.	.	.	.	999	.	.
negative	.	negative	.	.	30	.	.	.	.	999	.	.
negative	.	negative	.	.	19	.	.	.	.	999	.	.
negative	.	negative	.	.	39	.	.	.	.	999	.	.
negative	.	negative	.	.	33	.	.	.	.	999	.	.
positive	49	<=500	1.690196037	751	36	non adherent	.	non adherent	known positive NO treatment	999	.	general HIV pos
negative	.	negative	.	.	34	.	.	.	.	999	.	.
negative	.	negative	.	.	23	.	.	.	.	999	.	.
negative	.	negative	.	.	24	.	.	.	.	999	.	.
negative	.	negative	.	.	19	.	.	.	.	999	.	.
negative	.	negative	.	.	30	.	.	.	.	999	.	.
positive	285	<=500	2.454844952	428	39	Never taken	.	Never taken	unknown pos	999	.	general HIV pos
positive	40	<=500	1.60205996	855	36	adherent	.	adherent	known positive on treatment	999	.	general HIV pos
negative	.	negative	.	.	41	.	.	.	.	999	.	.
negative	.	negative	.	.	40	.	.	.	.	999	.	.
negative	.	negative	.	.	31	.	.	.	.	999	.	.
positive	40	<=500	1.60205996	1084	37	adherent	.	adherent	known positive on treatment	999	.	general HIV pos
positive	40	VL lost/haemotised	1.60205996	.	37	adherent	.	adherent	known positive on treatment	999	.	general HIV pos
positive	40	<=500	1.60205996	671	40	Never taken	.	Never taken	unknown pos	999	.	general HIV pos
positive	40	<=500	1.60205996	.	36	Never taken	.	Never taken	unknown pos	999	.	general HIV pos
positive	.	.	.	.	24	Never taken	.	.	.	999	.	general HIV pos
negative	.	negative	.	.	22	.	.	.	.	999	.	.
positive	224	<=500	2.350248098	134	22	adherent	.	adherent	known positive on treatment	999	.	general HIV pos
positive	50	<=500	1.69896996	.	36	adherent	.	adherent	known positive on treatment	999	.	general HIV pos
positive	40	<=500	1.60205996	1002	46	adherent	.	adherent	known positive on treatment	999	.	general HIV pos
negative	.	negative	.	.	21	.	.	.	.	999	.	.
positive	40	<=500	1.60205996	642	43	adherent	.	adherent	known positive on treatment	999	.	general HIV pos
negative	.	negative	.	.	18	.	.	.	.	999	.	.
positive	40	<=500	1.60205996	350	26	adherent	.	adherent	known positive on treatment	999	.	general HIV pos
positive	40	<=500	1.60205996	.	40	adherent	.	adherent	known positive on treatment	999	.	general HIV pos
negative	.	negative	.	.	27	.	.	.	.	999	.	.
positive	40	<=500	1.60205996	691	31	adherent	.	adherent	known positive on treatment	999	.	general HIV pos
positive	40	.	1.60205996	481	31	adherent	.	adherent	.	999	.	.
negative	.	negative	.	.	43	.	.	.	.	999	.	.
negative	.	negative	.	.	22	.	.	.	.	999	.	.
negative	.	negative	.	.	40	.	.	.	.	999	.	.
positive	.	.	.	428	31	adherent	.	.	.	999	.	general HIV pos
negative	.	negative	.	.	35	.	.	.	.	999	.	.
negative	.	negative	.	.	25	.	.	.	.	999	.	.
negative	.	negative	.	.	25	.	.	.	.	999	.	.
negative	.	negative	.	.	27	.	.	.	.	999	.	.
positive	6116	VL lost/haemotised	3.786467552	242	28	Never taken	.	.	known positive NO treatment	999	.	general HIV pos
positive	208	<=500	2.318063259	652	29	Never taken	.	Never taken	known positive NO treatment	999	.	general HIV pos
positive	471	<=500	2.67302084	175	32	adherent	.	adherent	known positive on treatment	999	.	general HIV pos
negative	.	negative	.	.	30	.	.	.	.	999	.	.
negative	.	negative	.	.	22	.	.	.	.	999	.	.
negative	.	negative	.	.	22	.	.	.	.	999	.	.
negative	.	negative	.	.	18	.	.	.	.	999	.	.
positive	40	<=500	1.60205996	794	34	Never taken	.	Never taken	known positive NO treatment	999	.	general HIV pos
negative	.	negative	.	.	20	.	.	.	.	999	.	.
negative	.	negative	.	.	29	.	.	.	.	999	.	.
positive	40	<=500	1.60205996	746	21	Never taken	.	Never taken	unknown pos	999	.	general HIV pos
positive	40	<=500	1.60205996	393	30	adherent	.	adherent	known positive on treatment	999	.	general HIV pos
negative	.	negative	.	.	22	.	.	.	.	999	.	.
negative	.	negative	.	.	30	.	.	.	.	999	.	.
positive	40	<=500	1.60205996	417	40	Never taken	.	Never taken	unknown pos	999	.	general HIV pos
positive	40	<=500	1.60205996	505	42	adherent	.	adherent	known positive on treatment	999	.	general HIV pos
negative	.	negative	.	.	23	.	.	.	.	999	.	.
negative	.	negative	.	.	33	.	.	.	.	999	.	.
negative	.	negative	.	.	18	.	.	.	.	999	.	.
negative	.	negative	.	.	29	.	.	.	.	999	.	.
negative	.	negative	.	.	24	.	.	.	.	999	.	.
negative	.	negative	.	.	41	.	.	.	.	999	.	.
negative	.	negative	.	.	18	.	.	.	.	999	.	.
positive	40	<=500	1.60205996	394	28	adherent	.	adherent	known positive on treatment	999	.	general HIV pos
negative	.	negative	.	.	25	.	.	.	.	999	.	.
positive	40	<=500	1.60205996	685	36	adherent	.	adherent	known positive on treatment	999	.	general HIV pos
positive	40	<=500	1.60205996	549	33	Never taken	.	Never taken	unknown pos	999	.	general HIV pos
negative	.	negative	.	.	41	.	.	.	.	999	.	.
positive	40	<=500	1.60205996	211	34	adherent	.	adherent	known positive on treatment	999	.	general HIV pos
positive	40	<=500	1.60205996	806	32	adherent	.	adherent	known positive on treatment	999	.	general HIV pos
positive	40	<=500	1.60205996	1039	39	adherent	.	adherent	known positive on treatment	999	.	general HIV pos
negative	.	negative	.	.	31	.	.	.	.	999	.	.
positive	40	<=500	1.60205996	.	34	adherent	.	adherent	known positive on treatment	999	.	general HIV pos
negative	.	negative	.	.	20	.	.	.	.	999	.	.
positive	98	<=500	1.991226077	808	25	Never taken	.	Never taken	known positive NO treatment	999	.	general HIV pos
positive	40	<=500	1.60205996	81	27	Never taken	.	Never taken	unknown pos	999	.	general HIV pos
negative	.	negative	.	.	22	.	.	.	.	999	.	.
negative	.	negative	.	.	21	.	.	.	.	999	.	.
negative	.	negative	.	.	47	.	.	.	.	999	.	.
positive	40	<=500	1.60205996	912	31	non adherent	.	non adherent	known positive on treatment	999	.	general HIV pos
negative	.	negative	.	.	30	.	.	.	.	999	.	.
positive	40	<=500	1.60205996	.	33	adherent	.	adherent	known positive on treatment	999	.	general HIV pos
negative	.	negative	.	.	19	.	.	.	.	999	.	.
negative	.	negative	.	.	23	.	.	.	.	999	.	.
negative	.	negative	.	.	28	.	.	.	.	999	.	.
positive	384	<=500	2.584331274	566	32	adherent	.	adherent	known positive on treatment	999	.	general HIV pos
negative	.	negative	.	.	31	.	.	.	.	999	.	.
positive	40	<=500	1.60205996	676	28	adherent	.	adherent	known positive on treatment	999	.	general HIV pos
negative	.	negative	.	.	20	.	.	.	.	999	.	.
negative	.	negative	.	.	24	.	.	.	.	999	.	.
positive	83	<=500	1.919078112	969	35	adherent	.	adherent	known positive on treatment	999	.	general HIV pos
negative	.	negative	.	.	23	.	.	.	.	999	.	.
negative	.	negative	.	.	28	.	.	.	.	999	.	.
positive	40	<=500	1.60205996	1448	26	adherent	.	adherent	known positive on treatment	999	.	general HIV pos
positive	58	<=500	1.763427973	526	28	adherent	.	adherent	known positive on treatment	999	.	general HIV pos
positive	40	<=500	1.60205996	499	22	Never taken	.	Never taken	known positive NO treatment	999	.	general HIV pos
negative	.	negative	.	.	46	.	.	.	.	999	.	.
negative	.	negative	.	.	26	.	.	.	.	999	.	.
negative	.	negative	.	.	29	.	.	.	.	999	.	.
positive	40	<=500	1.60205996	685	37	adherent	.	adherent	known positive on treatment	999	.	general HIV pos
negative	.	negative	.	.	23	.	.	.	.	999	.	.
negative	.	negative	.	.	29	.	.	.	.	999	.	.
positive	40	<=500	1.60205996	783	42	adherent	.	adherent	known positive on treatment	999	.	general HIV pos
positive	40	<=500	1.60205996	207	34	Never taken	.	Never taken	known positive NO treatment	999	.	general HIV pos
positive	40	<=500	1.60205996	525	38	adherent	.	adherent	known positive on treatment	999	.	general HIV pos
positive	40	<=500	1.60205996	458	28	adherent	.	adherent	known positive on treatment	999	.	general HIV pos
positive	199290	VL lost/haemotised	5.299485683	36	40	Never taken	.	.	unknown pos	999	.	general HIV pos
positive	40	<=500	1.60205996	392	32	Never taken	.	Never taken	known positive NO treatment	999	.	general HIV pos
negative	.	negative	.	.	20	.	.	.	.	999	.	.
positive	40	<=500	1.60205996	521	22	adherent	.	adherent	known positive on treatment	999	.	general HIV pos
positive	40	<=500	1.60205996	573	38	Never taken	.	Never taken	unknown pos	999	.	general HIV pos
negative	.	negative	.	.	43	.	.	.	.	999	.	.
negative	.	negative	.	.	18	.	.	.	.	999	.	.
negative	.	negative	.	.	19	.	.	.	.	999	.	.
positive	40	<=500	1.60205996	165	38	adherent	.	adherent	known positive on treatment	999	.	general HIV pos
negative	.	negative	.	.	26	.	.	.	.	999	.	.
positive	363	<=500	2.559906721	550	51	Never taken	.	Never taken	unknown pos	999	.	general HIV pos
positive	40	<=500	1.60205996	582	29	Never taken	.	Never taken	known positive NO treatment	999	.	general HIV pos
positive	40	<=500	1.60205996	455	25	Never taken	.	Never taken	known positive NO treatment	999	.	general HIV pos
positive	1238	VL lost/haemotised	3.092720747	497	27	Never taken	.	.	known positive NO treatment	999	.	general HIV pos
positive	40	<=500	1.60205996	354	33	adherent	.	adherent	known positive on treatment	999	.	general HIV pos
negative	.	negative	.	.	20	.	.	.	.	999	.	.
negative	.	negative	.	.	48	.	.	.	.	999	.	.
positive	40	<=500	1.60205996	589	34	adherent	.	adherent	known positive on treatment	999	.	general HIV pos
positive	40	<=500	1.60205996	891	35	adherent	.	adherent	known positive on treatment	999	.	general HIV pos
negative	.	negative	.	.	34	.	.	.	.	999	.	.
negative	.	negative	.	.	34	.	.	.	.	999	.	.
positive	40	<=500	1.60205996	802	31	adherent	.	adherent	known positive on treatment	999	.	general HIV pos
negative	.	negative	.	.	35	.	.	.	.	999	.	.
negative	.	negative	.	.	32	.	.	.	.	999	.	.
negative	.	negative	.	.	23	.	.	.	.	999	.	.
positive	40	<=500	1.60205996	731	30	adherent	.	adherent	known positive on treatment	999	.	general HIV pos
positive	40	<=500	1.60205996	618	25	Never taken	.	Never taken	unknown pos	999	.	general HIV pos
positive	.	.	.	.	30	adherent	.	.	.	999	.	general HIV pos
positive	40	<=500	1.60205996	1122	48	Never taken	.	Never taken	known positive NO treatment	999	.	general HIV pos
negative	.	negative	.	.	28	.	.	.	.	999	.	.
negative	.	negative	.	.	42	.	.	.	.	999	.	.
positive	40	<=500	1.60205996	1519	30	non adherent	.	non adherent	known positive on treatment	999	.	general HIV pos
positive	40	<=500	1.60205996	900	27	adherent	.	adherent	known positive on treatment	999	.	general HIV pos
positive	89302	VL lost/haemotised	4.950860977	415	22	Never taken	.	.	unknown pos	999	.	general HIV pos
negative	.	negative	.	.	31	.	.	.	.	999	.	.
negative	.	negative	.	.	26	.	.	.	.	999	.	.
positive	40	<=500	1.60205996	.	45	non adherent	.	non adherent	known positive on treatment	999	.	general HIV pos
positive	40	<=500	1.60205996	403	41	adherent	.	adherent	known positive on treatment	999	.	general HIV pos
negative	.	negative	.	.	20	.	.	.	.	999	.	.
negative	.	negative	.	.	43	.	.	.	.	999	.	.
negative	.	negative	.	.	25	.	.	.	.	999	.	.
positive	40	<=500	1.60205996	648	27	Never taken	.	Never taken	known positive NO treatment	999	.	general HIV pos
positive	181164	VL lost/haemotised	5.258071899	808	47	Never taken	.	.	known positive NO treatment	999	.	general HIV pos
negative	.	negative	.	.	26	.	.	.	.	999	.	.
negative	.	negative	.	.	28	.	.	.	.	999	.	.
positive	17960	VL lost/haemotised	4.254306316	835	30	Never taken	.	.	known positive NO treatment	999	.	general HIV pos
positive	40	<=500	1.60205996	102	35	adherent	.	adherent	known positive on treatment	999	.	general HIV pos
negative	.	negative	.	.	43	.	.	.	.	999	.	.
negative	.	negative	.	.	27	.	.	.	.	999	.	.
positive	40	<=500	1.60205996	492	28	adherent	.	adherent	known positive on treatment	999	.	general HIV pos
negative	.	negative	.	.	40	.	.	.	.	999	.	.
positive	40	<=500	1.60205996	973	43	Never taken	.	Never taken	known positive NO treatment	999	.	general HIV pos
negative	.	negative	.	.	21	.	.	.	.	999	.	.
positive	40	<=500	1.60205996	702	25	Never taken	.	Never taken	known positive NO treatment	999	.	general HIV pos
negative	.	negative	.	.	25	.	.	.	.	999	.	.
negative	.	negative	.	.	34	.	.	.	.	999	.	.
negative	.	negative	.	.	26	.	.	.	.	999	.	.
negative	.	negative	.	.	39	.	.	.	.	999	.	.
positive	165	<=500	2.217483997	1175	29	Never taken	.	Never taken	known positive NO treatment	999	.	general HIV pos
negative	.	negative	.	.	33	.	.	.	.	999	.	.
negative	.	negative	.	.	35	.	.	.	.	999	.	.
positive	.	.	.	.	25	Never taken	.	.	.	999	.	general HIV pos
negative	.	negative	.	.	24	.	.	.	.	999	.	.
negative	.	negative	.	.	33	.	.	.	.	999	.	.
negative	.	negative	.	.	28	.	.	.	.	999	.	.
negative	.	negative	.	.	19	.	.	.	.	999	.	.
positive	40	<=500	1.60205996	1301	26	Never taken	.	Never taken	known positive NO treatment	999	.	general HIV pos
negative	.	negative	.	.	18	.	.	.	.	999	.	.
negative	.	negative	.	.	43	.	.	.	.	999	.	.
negative	.	negative	.	.	26	.	.	.	.	999	.	.
negative	.	negative	.	.	26	.	.	.	.	999	.	.
negative	.	negative	.	.	22	.	.	.	.	999	.	.
positive	40	<=500	1.60205996	828	43	non adherent	.	non adherent	known positive NO treatment	999	.	general HIV pos
positive	40	<=500	1.60205996	321	38	adherent	.	adherent	known positive on treatment	999	.	general HIV pos
positive	40	<=500	1.60205996	566	47	adherent	.	adherent	known positive on treatment	999	.	general HIV pos
negative	.	negative	.	.	18	.	.	.	.	999	.	.
negative	.	negative	.	.	24	.	.	.	.	999	.	.
positive	40	<=500	1.60205996	652	40	adherent	.	adherent	known positive on treatment	999	.	general HIV pos
negative	.	negative	.	.	42	.	.	.	.	999	.	.
negative	.	negative	.	.	28	.	.	.	.	999	.	.
negative	.	negative	.	.	29	.	.	.	.	999	.	.
negative	.	negative	.	.	34	.	.	.	.	999	.	.
positive	40	<=500	1.60205996	601	38	adherent	.	adherent	known positive on treatment	999	.	general HIV pos
negative	.	negative	.	.	28	.	.	.	.	999	.	.
negative	.	negative	.	.	30	.	.	.	.	999	.	.
positive	40	<=500	1.60205996	369	38	adherent	.	adherent	known positive on treatment	999	.	general HIV pos
negative	.	negative	.	.	26	.	.	.	.	999	.	.
negative	.	negative	.	.	33	.	.	.	.	999	.	.
positive	40	<=500	1.60205996	246	30	adherent	.	adherent	known positive on treatment	999	.	general HIV pos
positive	10803	<=500	4.03354454	1136	37	adherent	.	.	known positive on treatment	999	.	general HIV pos
positive	40	<=500	1.60205996	1327	30	Never taken	.	Never taken	known positive NO treatment	999	.	general HIV pos
negative	.	negative	.	.	29	.	.	.	.	999	.	.
negative	.	negative	.	.	46	.	.	.	.	999	.	.
negative	.	negative	.	.	20	.	.	.	.	999	.	.
positive	40	<=500	1.60205996	654	33	adherent	.	adherent	known positive on treatment	999	.	general HIV pos
positive	50477	VL lost/haemotised	4.703093529	528	20	adherent	.	.	known positive on treatment	999	.	general HIV pos
negative	.	negative	.	.	23	.	.	.	.	999	.	.
positive	40	<=500	1.60205996	925	46	adherent	.	adherent	known positive on treatment	999	.	general HIV pos
negative	.	negative	.	.	35	.	.	.	.	999	.	.
positive	40	<=500	1.60205996	426	31	adherent	.	adherent	known positive on treatment	999	.	general HIV pos
positive	40	<=500	1.60205996	453	59	adherent	.	adherent	known positive on treatment	999	.	general HIV pos
negative	.	negative	.	.	29	.	.	.	.	999	.	.
negative	.	negative	.	.	24	.	.	.	.	999	.	.
negative	.	negative	.	.	36	.	.	.	.	999	.	.
negative	.	negative	.	.	30	.	.	.	.	999	.	.
positive	40	<=500	1.60205996	412	31	adherent	.	adherent	known positive on treatment	999	.	general HIV pos
positive	40	<=500	1.60205996	.	25	adherent	.	adherent	known positive on treatment	999	.	general HIV pos
negative	.	negative	.	.	22	.	.	.	.	999	.	.
negative	.	negative	.	.	35	.	.	.	.	999	.	.
positive	40	<=500	1.60205996	367	35	adherent	.	adherent	known positive on treatment	999	.	general HIV pos
positive	40	<=500	1.60205996	420	43	adherent	.	adherent	known positive on treatment	999	.	general HIV pos
negative	.	negative	.	.	30	.	.	.	.	999	.	.
negative	.	negative	.	.	31	.	.	.	.	999	.	.
negative	.	negative	.	.	32	.	.	.	.	999	.	.
negative	.	negative	.	.	27	.	.	.	.	999	.	.
positive	40	<=500	1.60205996	808	26	adherent	.	adherent	known positive on treatment	999	.	general HIV pos
positive	125	<=500	2.09691	334	20	adherent	.	adherent	known positive on treatment	999	.	general HIV pos
negative	.	negative	.	.	43	.	.	.	.	999	.	.
negative	.	negative	.	.	19	.	.	.	.	999	.	.
positive	40	<=500	1.60205996	503	37	adherent	.	adherent	known positive on treatment	999	.	general HIV pos
negative	.	negative	.	.	24	.	.	.	.	999	.	.
positive	40	<=500	1.60205996	524	46	adherent	.	adherent	known positive on treatment	999	.	general HIV pos
negative	.	negative	.	.	32	.	.	.	.	999	.	.
positive	40	<=500	1.60205996	163	37	adherent	.	adherent	known positive on treatment	999	.	general HIV pos
positive	20	<=500	1.30103004	781	38	non adherent	.	non adherent	known positive on treatment	999	.	general HIV pos
negative	.	negative	.	.	24	.	.	.	.	999	.	.
positive	40	<=500	1.60205996	742	39	adherent	.	adherent	known positive on treatment	999	.	general HIV pos
positive	2546	VL lost/haemotised	3.405858517	276	27	Never taken	.	.	known positive NO treatment	999	.	general HIV pos
negative	.	negative	.	.	23	.	.	.	.	999	.	.
negative	.	negative	.	.	21	.	.	.	.	999	.	.
positive	40	<=500	1.60205996	882	23	adherent	.	adherent	known positive on treatment	999	.	general HIV pos
negative	.	negative	.	.	28	.	.	.	.	999	.	.
positive	40	<=500	1.60205996	949	23	adherent	.	adherent	known positive on treatment	999	.	general HIV pos
positive	40	<=500	1.60205996	464	31	adherent	.	adherent	known positive on treatment	999	.	general HIV pos
negative	.	negative	.	.	40	.	.	.	.	999	.	.
positive	40	<=500	1.60205996	470	23	adherent	.	adherent	known positive on treatment	999	.	general HIV pos
negative	.	negative	.	.	40	.	.	.	.	999	.	.
positive	40	<=500	1.60205996	716	40	adherent	.	adherent	known positive on treatment	999	.	general HIV pos
positive	40	<=500	1.60205996	855	36	adherent	.	adherent	known positive on treatment	999	.	general HIV pos
positive	40	<=500	1.60205996	697	34	adherent	.	adherent	known positive on treatment	999	.	general HIV pos
negative	.	negative	.	.	25	.	.	.	.	999	.	.
positive	40	<=500	1.60205996	839	33	adherent	.	adherent	known positive on treatment	999	.	general HIV pos
positive	40	<=500	1.60205996	398	41	adherent	.	adherent	known positive on treatment	999	.	general HIV pos
negative	.	negative	.	.	22	.	.	.	.	999	.	.
positive	40	<=500	1.60205996	.	38	adherent	.	adherent	known positive on treatment	999	.	general HIV pos
positive	40	<=500	1.60205996	.	30	adherent	.	adherent	known positive on treatment	999	.	general HIV pos
negative	.	negative	.	.	29	.	.	.	.	999	.	.
negative	.	negative	.	.	41	.	.	.	.	999	.	.
negative	.	negative	.	.	25	.	.	.	.	999	.	.
positive	40	<=500	1.60205996	376	33	adherent	.	adherent	known positive on treatment	999	.	general HIV pos
positive	40	<=500	1.60205996	118	32	adherent	.	adherent	known positive on treatment	999	.	general HIV pos
negative	.	negative	.	.	36	.	.	.	.	999	.	.
negative	.	negative	.	.	29	.	.	.	.	999	.	.
negative	.	negative	.	.	18	.	.	.	.	999	.	.
positive	40	<=500	1.60205996	30	28	Never taken	.	Never taken	known positive NO treatment	999	.	general HIV pos
positive	40	<=500	1.60205996	242	28	adherent	.	adherent	known positive on treatment	999	.	general HIV pos
negative	.	negative	.	.	24	.	.	.	.	999	.	.
negative	.	negative	.	.	32	.	.	.	.	999	.	.
negative	.	negative	.	.	20	.	.	.	.	999	.	.
positive	40	<=500	1.60205996	801	36	Never taken	.	Never taken	unknown pos	999	.	general HIV pos
positive	40	<=500	1.60205996	622	45	adherent	.	adherent	known positive on treatment	999	.	general HIV pos
negative	.	negative	.	.	26	.	.	.	.	999	.	.
negative	.	negative	.	.	22	.	.	.	.	999	.	.
negative	.	negative	.	.	27	.	.	.	.	999	.	.
negative	.	negative	.	.	22	.	.	.	.	999	.	.
negative	.	negative	.	.	29	.	.	.	.	999	.	.
negative	.	negative	.	.	34	.	.	.	.	999	.	.
negative	.	negative	.	.	20	.	.	.	.	999	.	.
negative	.	negative	.	.	26	.	.	.	.	999	.	.
positive	40	<=500	1.60205996	701	27	adherent	.	adherent	known positive on treatment	999	.	general HIV pos
negative	.	negative	.	.	22	.	.	.	.	999	.	.
positive	40	<=500	1.60205996	839	42	adherent	.	adherent	known positive on treatment	999	.	general HIV pos
positive	299	<=500	2.475671291	1138	24	Never taken	.	Never taken	unknown pos	999	.	general HIV pos
positive	459	VL lost/haemotised	2.661812782	386	27	non adherent	.	non adherent	known positive NO treatment	999	.	general HIV pos
negative	.	negative	.	.	20	.	.	.	.	999	.	.
positive	40	<=500	1.60205996	446	37	adherent	.	adherent	known positive on treatment	999	.	general HIV pos
negative	.	negative	.	.	21	.	.	.	.	999	.	.
negative	.	negative	.	.	31	.	.	.	.	999	.	.
positive	40	<=500	1.60205996	365	27	adherent	.	adherent	known positive on treatment	999	.	general HIV pos
negative	.	negative	.	.	33	.	.	.	.	999	.	.
negative	.	negative	.	.	22	.	.	.	.	999	.	.
